# Supplementary material for: Effects of residual PAH exposure from firefighters’ skin and turnout gear on biospecimen microRNA expression
Source: Environ Res. Author manuscript; Available in PMC 2026 May 27. (PMC13215396; doi:10.1016/j.envres.2025.122348)
Supplement: 1 [file NIHMS2169647-supplement-1.xlsx]

## Sheet: Table 1
Supplementary Table 1. Significant associations between PAHs and miRNAs across skin and blood from firefighters.
PAHs	miRNA	Pathway	Estimate	SE	adjusted p-value
Naphthalene	miR-320a	Skin - skin	-7.28	1.62	0.025
Naphthalene	miR-590-5p	Skin - skin	11.59	2.53	0.024
Naphthalene	miR-6511a-5p	Skin - skin	11.92	2.3	0.016
Acenaphthene	miR-339-5p	Skin - blood	-68.38	10.88	0.001
Acenaphthylene	miR-450b-3p	Gear - skin	-81.57	12.63	0.002
Fluoranthene	miR-579-3p	Gear - skin	-396.47	81.68	0.035
Fluoranthene	miR-98-5p	Gear - skin	69.29	14.1	0.015
Fluoranthene	miR-193a-5p/miR-193b-5p	Gear - skin	55.99	13.51	0.035
Fluoranthene	miR-320c	Gear - skin	-44.45	9.24	0.017
Fluoranthene	miR-548d-5p	Gear - skin	-55.61	13.36	0.035
Fluoranthene	miR-6720-3p	Gear - skin	77.99	16.86	0.017
Fluoranthene	miR-483-5p	Gear - skin	69.65	11.06	0.001
Fluoranthene	miR-30a-5p	Gear - skin	47.31	11.45	0.035
Pyrene	miR-98-5p	Gear - skin	64.52	15.19	0.049
Acenaphthene	miR-4454/ miR-7975	Gear - blood	-32.21	8.86	0.037
Acenaphthene	miR-422a	Gear - blood	20.68	5.62	0.037
Acenaphthene	miR-5010-5p	Gear - blood	14.94	3.59	0.035
Acenaphthene	miR-508-5p	Gear - blood	52.81	13.6	0.035
Acenaphthene	let-7g-5p	Gear - blood	56.08	14.94	0.037
Acenaphthene	miR-1277-3p	Gear - blood	20.31	5.49	0.037
Anthracene	miR-509-3-5p	Gear - blood	-82.31	16.87	0.037
Anthracene	miR-5196-3p/miR-6732-3p	Gear - blood	59.61	12.89	0.037
Naphthalene	miR-574-5p	Gear - blood	-9.52	3.84	0.042
Naphthalene	miR-1269a	Gear - blood	25.1	6.95	0.017
Naphthalene	miR-138-5p	Gear - blood	13.14	5.59	0.032
Naphthalene	miR-212-3p	Gear - blood	50.54	16.11	0.025
Naphthalene	miR-302b-3p	Gear - blood	-14.38	4.65	0.034
Naphthalene	miR-2053	Gear - blood	-69.85	16.67	0.004
Naphthalene	miR-302d-3p	Gear - blood	-191.62	40.11	0.015
Naphthalene	miR-28-5p	Gear - blood	42.78	13.37	0.005
Naphthalene	miR-215-5p	Gear - blood	20.61	7.11	0.025
Naphthalene	miR-379-5p	Gear - blood	-18.53	5.05	0.025
Naphthalene	miR-1234-3p	Gear - blood	-11.52	4.13	0.037
Naphthalene	miR-1236-3p	Gear - blood	11.14	3.33	0.033
Naphthalene	miR-3144-5p	Gear - blood	-12.93	2.57	0.036
Naphthalene	miR-873-3p	Gear - blood	105.01	27.3	0.008
Naphthalene	miR-503-3p	Gear - blood	8.16	3.98	0.04
Naphthalene	miR-125a-3p	Gear - blood	-17.38	3.69	0.001
Naphthalene	miR-488-3p	Gear - blood	-13	3.9	0.014
Naphthalene	miR-640	Gear - blood	-23.85	6.64	0.043
Naphthalene	miR-555	Gear - blood	-11.69	3.36	0.04
Naphthalene	miR-490-3p	Gear - blood	-10.11	4.47	0.033
Naphthalene	miR-216a-5p	Gear - blood	27.05	10.57	0.017
Naphthalene	miR-548b-3p	Gear - blood	9.61	3.46	0.036
Naphthalene	miR-520f-3p	Gear - blood	4.95	2.58	0.044
Naphthalene	miR-551a	Gear - blood	-19.73	4.21	0.006
Naphthalene	miR-617	Gear - blood	7.09	2.99	0.042
Naphthalene	miR-2117	Gear - blood	10.29	3.34	0.038
Naphthalene	miR-4458	Gear - blood	7.73	2.43	0.014
Naphthalene	miR-519e-3p	Gear - blood	2.28	2.58	0.036
Naphthalene	miR-1264	Gear - blood	-11.52	4.1	0.025
Naphthalene	miR-1244	Gear - blood	21.8	5.04	0.014
Naphthalene	miR-367-3p	Gear - blood	-13.69	4.06	0.006
Naphthalene	miR-196a-5p	Gear - blood	-15.93	5.47	0.042
Naphthalene	miR-145-5p	Gear - blood	12.49	2.91	0.005
Naphthalene	miR-1233-3p	Gear - blood	11.15	3.3	0.017
Naphthalene	miR-1271-3p	Gear - blood	17.41	3.65	0.002
Naphthalene	miR-4787-3p	Gear - blood	13.25	3.9	0.046
Naphthalene	miR-548o-3p/miR-548ah-3p/miR-548av-3p	Gear - blood	11.39	3.85	0.014
Naphthalene	miR-127-5p	Gear - blood	16.39	5.43	0.017
Naphthalene	miR-548l	Gear - blood	5.24	3.22	0.043
Naphthalene	miR-1306-5p	Gear - blood	12.16	3.8	0.025
Naphthalene	miR-1323	Gear - blood	-4.9	4.9	0.03
Naphthalene	miR-23c	Gear - blood	26.42	5.42	0.025
Naphthalene	miR-598-3p	Gear - blood	71.35	20.65	0.017
Naphthalene	miR-421	Gear - blood	32.73	6.47	0.005
Naphthalene	miR-378f	Gear - blood	-20.35	7.41	0.038
Naphthalene	miR-4461	Gear - blood	32.95	8.02	0.045
Naphthalene	miR-34a-5p	Gear - blood	-21.84	8.98	0.04
Naphthalene	miR-187-3p	Gear - blood	28.12	7.88	0.032
Naphthalene	miR-363-3p	Gear - blood	20.14	7.21	0.033
Naphthalene	miR-147b	Gear - blood	17.46	5.88	0.032
Naphthalene	miR-106b-5p	Gear - blood	15.58	5.83	0.037
Naphthalene	miR-182-3p	Gear - blood	-6.77	4.42	0.042
Naphthalene	miR-495-3p	Gear - blood	26.25	7.12	0.004
Naphthalene	miR-198	Gear - blood	15.72	4.59	0.021
Naphthalene	miR-548z/miR-548h-3p	Gear - blood	10.17	3.66	0.042
Naphthalene	miR-765	Gear - blood	-18.39	3.91	0.04
Naphthalene	miR-92a-1-5p	Gear - blood	-5.35	2.21	0.04
Naphthalene	miR-892b	Gear - blood	-15.32	3.88	0.024
Naphthalene	miR-128-2-5p	Gear - blood	-6.26	2.27	0.036
Naphthalene	miR-483-5p	Gear - blood	-5.75	2.9	0.025
1-Methyl-Naphthalene	miR-3144-5p	Gear - blood	-2.08	0.61	0.036
1-Methyl-Naphthalene	miR-873-3p	Gear - blood	24.87	5.44	0.008
1-Methyl-Naphthalene	miR-488-3p	Gear - blood	-2.98	0.69	0.014
1-Methyl-Naphthalene	miR-555	Gear - blood	-2.29	0.69	0.04
1-Methyl-Naphthalene	miR-490-3p	Gear - blood	-2.96	0.84	0.033
1-Methyl-Naphthalene	miR-216a-5p	Gear - blood	7.83	1.96	0.017
1-Methyl-Naphthalene	miR-548b-3p	Gear - blood	2.13	0.61	0.036
1-Methyl-Naphthalene	miR-551a	Gear - blood	-4.15	0.87	0.006
1-Methyl-Naphthalene	miR-2117	Gear - blood	2.17	0.65	0.038
1-Methyl-Naphthalene	miR-4458	Gear - blood	1.92	0.46	0.014
1-Methyl-Naphthalene	miR-519e-3p	Gear - blood	1.57	0.46	0.036
1-Methyl-Naphthalene	miR-145-5p	Gear - blood	2.84	0.58	0.005
1-Methyl-Naphthalene	miR-1233-3p	Gear - blood	2.49	0.62	0.017
1-Methyl-Naphthalene	miR-1271-3p	Gear - blood	4.12	0.71	0.002
1-Methyl-Naphthalene	miR-548o-3p/miR-548ah-3p/miR-548av-3p	Gear - blood	3.03	0.72	0.014
1-Methyl-Naphthalene	miR-548l	Gear - blood	1.84	0.58	0.043
1-Methyl-Naphthalene	miR-1323	Gear - blood	-2.75	0.74	0.03
1-Methyl-Naphthalene	miR-378f	Gear - blood	-4.93	1.47	0.038
1-Methyl-Naphthalene	miR-147b	Gear - blood	3.99	1.13	0.032
1-Methyl-Naphthalene	miR-182-3p	Gear - blood	-2.68	0.83	0.042
1-Methyl-Naphthalene	miR-198	Gear - blood	3.56	0.92	0.021
1-Methyl-Naphthalene	miR-548z/miR-548h-3p	Gear - blood	2.37	0.73	0.042
1-Methyl-Naphthalene	miR-765	Gear - blood	-2.75	0.84	0.04
1-Methyl-Naphthalene	miR-520b	Gear - blood	1.9	0.49	0.02
